# Supplementary material for: Enhanced Ca2+ Entry Sustains the Activation of Akt in Glucose Deprived SH-SY5Y Cells
Source: Int J Mol Sci. 2022 Jan 26;23(3):1386. doi: 10.3390/ijms23031386 (PMC8835965; doi:10.3390/ijms23031386)
Supplement: Supplementary file 1 [file ijms-23-01386-s001.zip]

Archive with 1 entries (1 files):
- ijms-1560623-supplementary.pdf
